# Supplementary material for: Effects of Anti-Seizure Medication on Sleep Spindles and Slow Waves in Drug-Resistant Epilepsy
Source: Brain Sci. 2022 Sep 24;12(10):1288. doi: 10.3390/brainsci12101288 (PMC9599317; doi:10.3390/brainsci12101288)
Supplement: Supplementary file 1 [file brainsci-12-01288-s001.zip]

Archive with 1 entries (1 files):
- brainsci-1870751-supplementary.pdf
